# Supplementary material for: Heterophil/Lymphocyte Ratio Level Modulates Salmonella Resistance, Cecal Microbiota Composition and Functional Capacity in Infected Chicken
Source: Front Immunol. 2022 Apr 14;13:816689. doi: 10.3389/fimmu.2022.816689 (PMC9047862; doi:10.3389/fimmu.2022.816689)
Supplement: Supplementary file 10 [file Table_1.xlsx]

## Sheet: Sheet1
Supplementary Table 1| Description of the high and low H/L chickens' white blood cells proportions
Groups	Heterophils	Lymphocytes	Monocytes	H/L ratio
High H/L (n = 95)	25.89 ± 4.13	65.09 ± 5.98	8.57 ± 4.58	0.40 ± 0.09
Low H/L (n = 110)	12.85 ± 2.27	79.1 ± 6.05	7.24 ± 5.00	0.16 ± 0.03
p-value	< 0.0001	< 0.0001	0.0533	< 0.0001
