# Supplementary material for: Heterophil/Lymphocyte Ratio Level Modulates Salmonella Resistance, Cecal Microbiota Composition and Functional Capacity in Infected Chicken
Source: Front Immunol. 2022 Apr 14;13:816689. doi: 10.3389/fimmu.2022.816689 (PMC9047862; doi:10.3389/fimmu.2022.816689)
Supplement: Supplementary file 11 [file Table_2.xlsx]

## Sheet: Sheet1
Supplementary Table 2 | Primers and probe
Genes	Primer Fw sequence 5’-3’	Primer Rv sequence 5’-3’	Probe1 sequence 5’-3’
Sdf1	TCCCTGAATCTGAGAAAGAAAAACTC	TTGATGTGGTTGGTTCGTCACT	TGCAGCGAGCATGTTCTGGAAAGC
