# Supplementary material for: Heterophil/Lymphocyte Ratio Level Modulates Salmonella Resistance, Cecal Microbiota Composition and Functional Capacity in Infected Chicken
Source: Front Immunol. 2022 Apr 14;13:816689. doi: 10.3389/fimmu.2022.816689 (PMC9047862; doi:10.3389/fimmu.2022.816689)
Supplement: Supplementary file 12 [file Table_3.xlsx]

## Sheet: Sheet1
Supplementary Table 3 | H/L of different individuals
H/L ratios	Group	Day of death
0.12369	low	1
0.191151	low	1
0.351598	high	1
0.189157	low	1
0.574901	high	1
0.521739	high	2
0.290397	high	2
0.450671	high	2
0.563556	high	4
0.608864	high	4
0.37218	high	7
