# Supplementary material for: Heterophil/Lymphocyte Ratio Level Modulates Salmonella Resistance, Cecal Microbiota Composition and Functional Capacity in Infected Chicken
Source: Front Immunol. 2022 Apr 14;13:816689. doi: 10.3389/fimmu.2022.816689 (PMC9047862; doi:10.3389/fimmu.2022.816689)
Supplement: Supplementary file 13 [file Table_4.xlsx]

## Sheet: Sheet1
Supplementary Table 4 | H/L ratios of different groups
H7		L7		H21		L21
ID	H/L ratio	ID	H/L ratio	ID	H/L ratio	ID	H/L ratio
130211	0.42	20340	0.13	120222	0.37	120126	0.12
230120	0.56	230127	0.07	140228	0.37	150232	0.08
240306	0.42	230325	0.13	140238	0.35	150334	0.1
340119	0.38	340120	0.08	180124	0.36	230318	0.16
250319	0.2	40220	0.13	80319	0.35	250126	0.15
500129	0.26	500327	0.12	90329	0.45	360130	0.19
140235	0.2	60115	0.17			90320	0.13
