# Supplementary material for: Heterophil/Lymphocyte Ratio Level Modulates Salmonella Resistance, Cecal Microbiota Composition and Functional Capacity in Infected Chicken
Source: Front Immunol. 2022 Apr 14;13:816689. doi: 10.3389/fimmu.2022.816689 (PMC9047862; doi:10.3389/fimmu.2022.816689)
Supplement: Supplementary file 14 [file Table_5.xlsx]

## Sheet: Sheet2
Supplementary Table 5 | PCoA beta diversity statistic
Grouping	Intergroups difference test	Distance algorithm
		ANOSIM		ADONIS
		R	p	R2	p
Control 7 dpi	Bray curtis	-0.016	0.47	0.069	0.776
	Weighted UniFrac	-0.032	0.506	0.092	0.473
	Unweighted UniFrac	0.16	0.124	0.134	0.265
SE-infected 7 dpi	Bray curtis	0.124	0.103	0.141	0.067
	Weighted UniFrac	0.123	0.077	0.17	0.058
	Unweighted UniFrac	0.094	0.094	0.106	0.102
SE-infected 21 dpi	Bray curtis	0.49	0.004	0.298	0.002
	Weighted UniFrac	0.702	0.001	0.5269	0.002
	Unweighted UniFrac	0.132	0.114	0.077	0.462
