# Supplementary material for: Heterophil/Lymphocyte Ratio Level Modulates Salmonella Resistance, Cecal Microbiota Composition and Functional Capacity in Infected Chicken
Source: Front Immunol. 2022 Apr 14;13:816689. doi: 10.3389/fimmu.2022.816689 (PMC9047862; doi:10.3389/fimmu.2022.816689)
Supplement: Supplementary file 15 [file Table_6.xlsx]

## Sheet: Sheet2
Supplementary Table 6 | Samples grouping analysis: PERMANOVA
Distance algorithm	Groups	Grouping factors	SumsOfSqs	MeanSqs	F.Model	R2	Pr (>F)
Bray curtis	Control 7 dpi	H7_CN vs L7_CN	0.0924022	0.0924022	0.729349	0.0962621	0.641
		H/L ratio	0.0617479	0.0617479	0.487389	0.0643273	0.826
	SE-infected 7 dpi	H7_SE vs L7_SE	0.0697091	0.0697091	0.443098	0.0364437	0.902
		H/L ratio	0.427179	0.427179	2.71531	0.223328	0.029
	SE-infected 21 dpi	H21_SE vs L21_SE	0.169811	0.169811	2.6377	0.170974	0.04
		H/L ratio	0.179602	0.179602	2.78977	0.180831	0.032
Euclidean	Control 7 dpi	H7_CN vs L7_CN	9.25475e+06	9.25475e+06	0.343666	0.0486886	0.9
		H/L ratio	1.29487e+07	1.29487e+07	0.480838	0.0681224	0.801
	SE-infected 7 dpi	H7_SE vs L7_SE	4.81195e+07	4.81195e+07	0.703725	0.0565708	0.587
		H/L ratio	1.87083e+08	1.87083e+08	2.73601	0.219941	0.046
	SE-infected 21 dpi	H21_SE vs L21_SE	1.62912e+08	1.62912e+08	5.12485	0.275025	0.008
		H/L ratio	1.11556e+08	1.11556e+08	3.50928	0.188325	0.032
