# Supplementary material for: Heterophil/Lymphocyte Ratio Level Modulates Salmonella Resistance, Cecal Microbiota Composition and Functional Capacity in Infected Chicken
Source: Front Immunol. 2022 Apr 14;13:816689. doi: 10.3389/fimmu.2022.816689 (PMC9047862; doi:10.3389/fimmu.2022.816689)
Supplement: Supplementary file 16 [file Table_7.xlsx]

## Sheet: Sheet1
Sample_info	Seq_num	Base_num(bp)	Mean_length(bp)	Min_length(bp)	Max_length(bp)
S120126	47079	19539737	415.041	218	431
S120222	53284	21757741	408.335	252	512
S130211	66734	27156635	406.939	238	448
S140228	45059	18452272	409.514	216	430
S140235	59928	24418298	407.461	229	441
S140238	54567	22374166	410.031	294	487
S150232	61689	25456998	412.667	277	432
S150334	54749	22487276	410.734	219	431
S180124	62779	25890284	412.404	219	432
S20340	51855	21618871	416.91	216	431
S230120	61300	25044738	408.56	245	511
S230127	49626	21013758	423.443	329	431
S230318	47151	19547614	414.575	271	431
S230325	58239	24198108	415.497	257	441
S240301	54233	22091450	407.343	249	475
S240306	64524	26286912	407.397	245	458
S250126	54019	22389376	414.472	254	431
S250319	62435	25307208	405.337	339	439
S340119	71408	29069531	407.091	200	503
S340120	48851	20343874	416.447	249	433
S360130	62288	26010961	417.592	216	444
S40220	50589	20581635	406.84	375	430
S500129	39455	16178076	410.039	241	432
S500327	62808	25723101	409.551	246	430
S60115	61590	25205449	409.246	249	490
S80319	51276	21064904	410.814	298	498
S90320	50300	20883935	415.188	243	431
S90329	57749	23657456	409.66	277	431
UN_170317	58904	24050130	408.294	245	499
UN_170326	50016	20411334	408.096	312	431
UN_200328	54851	22310082	406.74	246	431
UN_20330	57780	23396953	404.932	280	431
UN_230222	51958	21184877	407.731	352	430
UN_240227	53311	21684137	406.748	241	431
UN_340113	51513	21088443	409.381	258	432
UN_400117	58995	24512217	415.497	245	477
UN_400212	47089	19132133	406.297	245	430
UN_420229	43933	18068561	411.275	219	431
