# Supplementary material for: Heterophil/Lymphocyte Ratio Level Modulates Salmonella Resistance, Cecal Microbiota Composition and Functional Capacity in Infected Chicken
Source: Front Immunol. 2022 Apr 14;13:816689. doi: 10.3389/fimmu.2022.816689 (PMC9047862; doi:10.3389/fimmu.2022.816689)
Supplement: Supplementary file 18 [file Table_9.xlsx]

## Sheet: Sheet1
Sample	Total Length(bp)	Contigs	ORFs	Average Length(bp)	N50(bp)	N90(bp)	Max(bp)	Min(bp)
H_7_250319	141059712	76427	198799	709.56	12746	591	382090	300
H_7_340119	223954297	926477	665996	336.27	1392	448	259279	300
L_7_60115	211534268	127485	307083	688.85	8692	562	309300	300
H_21_90329	302614859	241139	480465	629.84	3805	475	306791	300
L_7_340120	148602591	304838	289304	513.66	924	351	248775	300
H_21_140228	297071330	216736	457867	648.82	4603	508	465853	300
H_21_120222	296478024	246061	479542	618.25	2803	486	354748	300
H_7_240301	236388094	155609	352314	670.96	8330	523	323457	300
H_21_80319	271858893	199420	419152	648.59	4472	504	426499	300
L_21_120126	288698729	217872	451615	639.26	4844	489	304268	300
L_7_20340	137424113	339764	442784	310.36	7777	1368	240610	300
L_21_150334	272926109	1013227	725875	376	1061	412	263664	300
L_7_230325	211760781	128919	308705	685.96	7915	579	323457	300
L_7_230127	104862806	315445	384374	272.81	6810	1572	84691	300
L_7_140235	256156707	577794	528813	484.4	1060	373	459435	300
H_21_140238	289774902	201129	440671	657.58	5630	518	369467	300
H_21_180124	311694096	619219	609002	511.81	927	354	406077	300
L_21_150232	265138769	180977	400762	661.59	5444	527	320760	300
H_7_230120	178767978	117611	265741	672.72	7067	534	377334	300
L_21_230318	296574457	229635	465091	637.67	3391	504	287746	300
L_21_90320	288952891	234004	461885	625.59	3502	475	358854	300
L_21_250126	277386774	501791	527336	526.02	1088	366	263664	300
H_7_240306	239958591	143250	346785	691.95	9161	563	315844	300
H_7_500129	212091604	118555	300826	705.03	9746	598	279803	300
L_21_360130	311499540	228924	481868	646.44	4947	494	426500	300
H_7_130211	137623918	69938	191784	717.6	15459	638	344144	300
